# Supplementary material for: Field investigation combined with modeling uncovers the ecological heterogeneity of Aedes albopictus habitats for strategically improving systematic management during urbanization
Source: Parasit Vectors. 2023 Oct 25;16:382. doi: 10.1186/s13071-023-05926-7 (PMC10599048; doi:10.1186/s13071-023-05926-7)
Supplement: Supplementary file 8 — Additional file 8: Figure S5. Dry containers (a, b), overwintering eggs collection (c) and identified Ae. albopictus diapause eggs (d). [file 13071_2023_5926_MOESM8_ESM.xlsx]

## Sheet: Sheet 1
Sensitivity analyses	Based on all data				Excluding the data of March
	Variable	RR	95% CI		Variable	RR	95% CI
Replacing mean temepraure	Urbanization level				Urbanization level
with minimum temperature	Rural	Reference			Rural	Reference
	Suburban	0.18	(0.07, 0.48)		Suburban	0.17	(0.07, 0.43)
	Urban	0.09	(0.03, 0.24)		Urban	0.08	(0.03, 0.22)
	Land use type				Land use type
	Residential area	Reference			Residential area	Reference
	Construction site	0.47	(0.15, 1.46)		Construction site	0.52	(0.18, 1.46)
	Park	0.22	(0.07, 0.72)		Park	0.23	(0.07, 0.69)
	School	0.18	(0.06, 0.60)		School	0.21	(0.07, 0.64)
Replacing mean temepraure	Urbanization level				Urbanization level
with maximum temperature	Rural	Reference			Rural	Reference
	Suburban	0.19	(0.07, 0.54)		Suburban	0.17	(0.07, 0.44)
	Urban	0.10	(0.03, 0.29)		Urban	0.09	(0.03, 0.24)
	Land use type				Land use type
	Residential area	Reference			Residential area	Reference
	Construction site	0.52	(0.16, 1.72)		Construction site	0.53	(0.18, 1.53)
	Park	0.24	(0.07, 0.83)		Park	0.23	(0.07, 0.72)
	School	0.20	(0.06, 0.70)		School	0.22	(0.07, 0.66)
Applying a quadratic function	Urbanization level				Urbanization level
for calendar month	Rural	Reference			Rural	Reference
	Suburban	0.19	(0.07, 0.54)		Suburban	0.17	(0.07, 0.43)
	Urban	0.10	(0.03, 0.29)		Urban	0.08	(0.03, 0.23)
	Land use type				Land use type
	Residential area	Reference			Residential area	Reference
	Construction site	0.52	(0.15, 1.74)		Construction site	0.52	(0.18, 1.50)
	Park	0.24	(0.07, 0.84)		Park	0.23	(0.07, 0.71)
	School	0.20	(0.06, 0.71)		School	0.22	(0.07, 0.65)
